# Supplementary material for: Molecular Characterization of Highly Pathogenic Avian Influenza Viruses H5N6 Detected in Denmark in 2018–2019
Source: Viruses. 2021 Jun 2;13(6):1052. doi: 10.3390/v13061052 (PMC8226499; doi:10.3390/v13061052)
Supplement: Supplementary file 1 [file viruses-13-01052-s001.zip]

Archive with 1 entries (1 files):
- viruses-1224460-supplementary.pdf
